# Supplementary material for: A biologically based mathematical model for spontaneous and ionizing radiation cataractogenesis
Source: PLoS One. 2019 Aug 23;14(8):e0221579. doi: 10.1371/journal.pone.0221579 (PMC6707595; doi:10.1371/journal.pone.0221579)
Supplement: S1 Appendix — The NetLogo code “Code1” was used for Fig 3A and S1 Fig, “Code2” for Fig 3B, 3C and 3D, S2 and S3 Figs, “Code3” for Fig 4A, “Code4” for Fig 4B, “Code5” for Figs 5 and 6 and S6 Fig, “Code6” for Fig 7 and S6 Fig, and “Code7” for S4 and S5 Figs. A table listing the name of parameters that appear in the text and its corresponding name used in the NetLogo code is also enclosed. (ZIP) [file pone.0221579.s001.zip › S1_Appendix/Code4.nlogo]

globals [
; lens growth parameters
  growth_rate
  ramda
  age
  ;n_person
  num_person

  migration_stem
  migration_lay1
  migration_lay2
  migration_lay3
  migration_lay4
  migration_lay5
  migration_lay6
  migration_lay7

  pop_stem
  pop_lay1
  pop_lay2
  pop_lay3
  pop_lay4
  pop_lay5
  pop_lay6
  pop_lay7

; damage induced parameters with age, every 10 years
  ;para_mean_dam
  para_sd_dam

  d_dam_10
  d_dam_20
  d_dam_30
  d_dam_40
  d_dam_50
  d_dam_60
  d_dam_70
  d_dam_80
  d_dam

  dam_10_mean
  dam_20_mean
  dam_30_mean
  dam_40_mean
  dam_50_mean
  dam_60_mean
  dam_70_mean
  dam_80_mean
  dam_10_sd
  dam_20_sd
  dam_30_sd
  dam_40_sd
  dam_50_sd
  dam_60_sd
  dam_70_sd
  dam_80_sd

; repair parameter for homologous recombination repair
  repair_hr
  ;repair_aging

; incubation period for cataract
  ;time_of_onset

; sum of population
  pop_epi  ; cell population in epithelium cells
  pop_post ; cell population in posterior subcapsular
  pop_cort ; cell population in cortical
  pop_nucl ; cell population in nuclear

  white_post ; white cells in posterior
  white_cort ; white cells in cortical
  white_nucl ; white cells in nuclear

; threshold value for cataract
  threshold_white
  threshold_cataract
  threshold_nucl_per50
  threshold_nucl_per60
  threshold_nucl_per70
  threshold_nucl_per80

; for cataract dicision
  flag_cataract?
  flag_nuclear?
  flag_cortical?
  flag_posterior?
  white_per_nuclear
  white_per_cortical
  white_per_posterior

  count_nuclear_pre
  count_nuclear_20
  count_nuclear_30
  count_nuclear_40
  count_nuclear_50
  count_nuclear_60
  count_nuclear_70
  count_nuclear_80

  count_cortical_pre
  count_cortical_20
  count_cortical_30
  count_cortical_40
  count_cortical_50
  count_cortical_60
  count_cortical_70
  count_cortical_80

  count_posterior_pre
  count_posterior_20
  count_posterior_30
  count_posterior_40
  count_posterior_50
  count_posterior_60
  count_posterior_70
  count_posterior_80

  count_cataract
  count_cataract_none

  dcount_nuclear_pre
  dcount_nuclear_20
  dcount_nuclear_30
  dcount_nuclear_40
  dcount_nuclear_50
  dcount_nuclear_60
  dcount_nuclear_70
  dcount_nuclear_80

  dcount_cortical_pre
  dcount_cortical_20
  dcount_cortical_30
  dcount_cortical_40
  dcount_cortical_50
  dcount_cortical_60
  dcount_cortical_70
  dcount_cortical_80

  dcount_posterior_pre
  dcount_posterior_20
  dcount_posterior_30
  dcount_posterior_40
  dcount_posterior_50
  dcount_posterior_60
  dcount_posterior_70
  dcount_posterior_80

  dcount_cataract
  dcount_cataract_none

]

breed [cells cell] ; cells of lens
breed [cataracts cataract]

cells-own [
  damage
  epi_year_count ; years in epithelium layer
  year_count     ; years from start time when damage > 1
  layer

  divi? ; just division index

  stem? ; stem cell
  prog? ; progenitor
  epi?  ; epithelium cells

  post? ; posterior
  cort? ; cortical
  nucl? ; nuclear

  time_of_onset
  white? ; cataract index

]

to setup
  clear-all

  setup-globals-1
  setup-globals-2

  ;open_file_parallel
  open_file_globals
  output-globals-1
  file-close
end

to setup-globals-1
; lens growth parameters
  set growth_rate 300
  set ramda 0.1
  set age 0
  ;set n_person 100

  set migration_stem 0
  set migration_lay1 0
  set migration_lay2 0
  set migration_lay3 0
  set migration_lay4 0
  set migration_lay5 0
  set migration_lay6 0
  set migration_lay7 0

; repair parameter for homologous recombination repair
  ;set repair_hr 1.0
   set repair_hr para_repair
  ;set repair_aging 0.001

; damage parameters
  ;set para_mean_dam 0.1
  set para_sd_dam   (para_mean_dam * 0.2)

  set dam_10_mean para_mean_dam
  set dam_20_mean para_mean_dam
  set dam_30_mean para_mean_dam
  set dam_40_mean para_mean_dam
  set dam_50_mean para_mean_dam
  set dam_60_mean para_mean_dam
  set dam_70_mean para_mean_dam
  set dam_80_mean para_mean_dam

  set dam_10_sd para_sd_dam
  set dam_20_sd para_sd_dam
  set dam_30_sd para_sd_dam
  set dam_40_sd para_sd_dam
  set dam_50_sd para_sd_dam
  set dam_60_sd para_sd_dam
  set dam_70_sd para_sd_dam
  set dam_80_sd para_sd_dam

  ;set dam_10_sd 0.0
  ;set dam_20_sd 0.0
  ;set dam_30_sd 0.0
  ;set dam_40_sd 0.0
  ;set dam_50_sd 0.0
  ;set dam_60_sd 0.0
  ;set dam_70_sd 0.0
  ;set dam_80_sd 0.0

; incubation period for cataract
  ;set time_of_onset random-normal mean_time_of_onset sd_time_of_onset

; sum of population
  set pop_epi  0 ; cell population in epithelium cells
  set pop_post 0 ; cell population in posterior subcapsular
  set pop_cort 0 ; cell population in cortical
  set pop_nucl 0 ; cell population in nuclear

; threshold value for cataract
  set threshold_white  1
  set threshold_cataract 5 ; 5%

  set threshold_nucl_per50 threshold_nucl
  set threshold_nucl_per60 threshold_nucl
  set threshold_nucl_per70 threshold_nucl
  set threshold_nucl_per80 threshold_nucl

; for cataract dicision
  set flag_cataract? false
  set flag_nuclear? false
  set flag_cortical? false
  set flag_posterior? false
  set white_per_nuclear 0
  set white_per_cortical 0
  set white_per_posterior 0

  set count_nuclear_pre 0
  set count_nuclear_20 0
  set count_nuclear_30 0
  set count_nuclear_40 0
  set count_nuclear_50 0
  set count_nuclear_60 0
  set count_nuclear_70 0
  set count_nuclear_80 0

  set count_cortical_pre 0
  set count_cortical_20 0
  set count_cortical_30 0
  set count_cortical_40 0
  set count_cortical_50 0
  set count_cortical_60 0
  set count_cortical_70 0
  set count_cortical_80 0

  set count_posterior_pre 0
  set count_posterior_20 0
  set count_posterior_30 0
  set count_posterior_40 0
  set count_posterior_50 0
  set count_posterior_60 0
  set count_posterior_70 0
  set count_posterior_80 0

  set dcount_nuclear_pre 0
  set dcount_nuclear_20 0
  set dcount_nuclear_30 0
  set dcount_nuclear_40 0
  set dcount_nuclear_50 0
  set dcount_nuclear_60 0
  set dcount_nuclear_70 0
  set dcount_nuclear_80 0

  set dcount_cortical_pre 0
  set dcount_cortical_20 0
  set dcount_cortical_30 0
  set dcount_cortical_40 0
  set dcount_cortical_50 0
  set dcount_cortical_60 0
  set dcount_cortical_70 0
  set dcount_cortical_80 0

  set dcount_posterior_pre 0
  set dcount_posterior_20 0
  set dcount_posterior_30 0
  set dcount_posterior_40 0
  set dcount_posterior_50 0
  set dcount_posterior_60 0
  set dcount_posterior_70 0
  set dcount_posterior_80 0

  set count_cataract 0
  set count_cataract_none 0

end

to setup-globals-2
; lens growth parameters
  set age 0

  set migration_stem 0
  set migration_lay1 0
  set migration_lay2 0
  set migration_lay3 0
  set migration_lay4 0
  set migration_lay5 0
  set migration_lay6 0
  set migration_lay7 0

; damage induced parameters with age, every 10 years
  set d_dam 0.0
  set d_dam_10 random-normal dam_10_mean dam_10_sd
  set d_dam_20 random-normal dam_20_mean dam_20_sd
  set d_dam_30 random-normal dam_30_mean dam_30_sd
  set d_dam_40 random-normal dam_40_mean dam_40_sd
  set d_dam_50 random-normal dam_50_mean dam_50_sd
  set d_dam_60 random-normal dam_60_mean dam_60_sd
  set d_dam_70 random-normal dam_70_mean dam_70_sd
  set d_dam_80 random-normal dam_80_mean dam_80_sd

; sum of population
  set pop_epi  0 ; cell population in epithelium cells
  set pop_post 0 ; cell population in posterior subcapsular
  set pop_cort 0 ; cell population in cortical
  set pop_nucl 0 ; cell population in nuclear

; for cataract dicision
  set flag_cataract? false
  set flag_nuclear? false
  set flag_cortical? false
  set flag_posterior? false
  set white_per_nuclear 0
  set white_per_cortical 0
  set white_per_posterior 0

end


to setup-cells
  let num_of_stem 24

; for stem cells
  create-cells num_of_stem [
    set damage 0
    set epi_year_count 0
    set year_count 0
    set layer 0

    set divi? false

    set stem? true  ; stem cell
    set prog? false ; progenitor
    set epi?  true  ; epithelium cells

    set post? false ; posterior
    set cort? false ; cortical
    set nucl? false ; nuclear

    set time_of_onset random-normal mean_time_of_onset sd_time_of_onset
    set white? false ; cataract index
  ]

; for progenitor cells
    let n_layer 1

while [(n_layer < 8)]
[
  let num_of_layer (num_of_stem * (2 ^ (n_layer - 1)) )
  create-cells num_of_layer [
    set damage 0
    set epi_year_count 0
    set year_count 0
    set layer n_layer

    set divi? false

    set stem? false  ; stem cell
    set prog? true ; progenitor
    set epi?  true  ; epithelium cells

    set post? false ; posterior
    set cort? false ; cortical
    set nucl? false ; nuclear

    set time_of_onset random-normal mean_time_of_onset sd_time_of_onset
    set white? false ; cataract index
  ]
  set n_layer (n_layer + 1)

]

; for posterior cells
set n_layer 1

while [(n_layer < 11)]
[
  let num_of_layer growth_rate
  create-cells num_of_layer [
    set damage 0
    set year_count 0
    set layer n_layer

    set divi? false

    set stem? false  ; stem cell
    set prog? false ; progenitor
    set epi?  false  ; epithelium cells

    set post? true ; posterior
    set cort? false ; cortical
    set nucl? false ; nuclear

    set time_of_onset random-normal mean_time_of_onset sd_time_of_onset
    set white? false ; cataract index
  ]
  set n_layer (n_layer + 1)

]

; for cortical fibers
set n_layer 1

while [(n_layer < 21)]
[
  let num_of_layer growth_rate
  create-cells num_of_layer [
    set damage 0
    set year_count 0
    set layer n_layer

    set divi? false

    set stem? false  ; stem cell
    set prog? false ; progenitor
    set epi?  false  ; epithelium cells

    set post? false ; posterior
    set cort? true ; cortical
    set nucl? false ; nuclear

    set time_of_onset random-normal mean_time_of_onset sd_time_of_onset
    set white? false ; cataract index

  ]
  set n_layer (n_layer + 1)

]

; for nuclear fibers
set n_layer 1

while [(n_layer < 21)]
[
  let num_of_layer growth_rate
  create-cells num_of_layer [
    set damage 0
    set year_count 0
    set layer n_layer

    set divi? false

    set stem? false  ; stem cell
    set prog? false ; progenitor
    set epi?  false  ; epithelium cells

    set post? false ; posterior
    set cort? false ; cortical
    set nucl? true ; nuclear

    set time_of_onset random-normal mean_time_of_onset sd_time_of_onset
    set white? false ; cataract index
  ]
  set n_layer (n_layer + 1)

]

end

to go

set num_person 0

open_file_person

while [num_person < n_person] [

  set num_person (num_person + 1)

  setup-globals-2
  setup-cells

;; each pearson calculation
set age 0

while [(age < 80) and (flag_cataract? = false)]
[
  set age (age + 1) ; at present age

  cell-epi-count
  cell-damage
  cell-division-repair
  cell-transformation
  cell-decision

  cataract-decision

  if flag_cataract? = true [ cataract-count]
  if flag_cataract? = true [ cataract-count-double]

  ]

ifelse flag_cataract? = false [set count_cataract_none (count_cataract_none + 1)]
                              [set count_cataract      (count_cataract + 1)]

 ;if flag_cataract? = true [ output-personal ]

 ; speed mode output-personal

ask cells [die]

]

 file-close

;;;;;;;;;;;;;;;;;;;;;;;;;;;;;
 open_file_final

 output-final

 file-close
 stop

end

to cell-epi-count
  ask cells with [(stem? = true) or (prog? = true)]
  [set epi_year_count (epi_year_count + 1)]

end

to cell-damage

 ifelse age < 10
   [ set d_dam d_dam_10 ]
[ ifelse age < 20
   [ set d_dam d_dam_20 ]
[ ifelse age < 30
   [ set d_dam d_dam_30 ]
[ ifelse age < 40
   [ set d_dam d_dam_40 ]
[ ifelse age < 50
   [ set d_dam d_dam_50 ]
[ ifelse age < 60
   [ set d_dam d_dam_60 ]
[ ifelse age < 70
   [ set d_dam d_dam_70 ]
   [ set d_dam d_dam_80 ]
]]]]]]

;ask cells with [(prog? = true) or (post? = true)]
ask cells with [(prog? = true)]
 [
   set damage (damage + d_dam)
   ]

end

to cell-division-repair
set pop_stem (count cells with [stem? = true])
set pop_lay1 (count cells with [(prog? = true) and (layer = 1)])
set pop_lay2 (count cells with [(prog? = true) and (layer = 2)])
set pop_lay3 (count cells with [(prog? = true) and (layer = 3)])
set pop_lay4 (count cells with [(prog? = true) and (layer = 4)])
set pop_lay5 (count cells with [(prog? = true) and (layer = 5)])
set pop_lay6 (count cells with [(prog? = true) and (layer = 6)])
set pop_lay7 (count cells with [(prog? = true) and (layer = 7)])

let prob 0.0

;; For stem cells
ask cells with [stem? = true]
[
  set prob random-float 1    ;; Probability for cell division
  if prob <= ramda [
    hatch-cells 1 [  ; to progenitor and layer 1
    set damage 0   ; Now, stem without damage mode
    set year_count 0 ; Now, stem without damage mode
    set layer 1

    set divi? true ; just division index

    set stem? false  ; stem cell
    set prog? true ; progenitor
    set epi?  true  ; epithelium cells

    set post? false ; posterior
    set cort? false ; cortical
    set nucl? false ; nuclear

    set white? false ; cataract index
      ]
    ]
]

;; migration index for stem cells
;set migration_stem (count cells with [(prog? = true) and (divi? = true)] )

;; For progenitor cells
ask cells with [prog? = true]
[
  set prob random-float 1    ;; Probability for cell division
  if prob <= ramda [
    ;; for repair mode
     set damage (damage - repair_hr)
     if (damage < 0.0) [set damage 0.0]

     set divi? true
     hatch-cells 1
    ]
]

ask cells [set divi? false]

end

to cell-transformation

;; for nuclear fibers
ask cells with [nucl? = true]
[   set layer (layer + 1)]

;; for cortical fibers
ask cells with [(cort? = true) and (layer = 20)]
[   set layer 1
    set nucl? true  ; nuclear
    set cort? false ; cortical
]

ask cells with [cort? = true]
[   set layer (layer + 1)]

;; for posterior cells
ask cells with [(post? = true) and (layer = 10)]
[   set layer 1
    set cort? true ; cortical fibers
    set post? false ; posterior cells
]

ask cells with [post? = true]
[   set layer (layer + 1)]

;; for progenitor cells
; layer 1
set migration_lay1 (count cells with [(prog? = true) and (layer = 1)])
set migration_lay1 (migration_lay1 - pop_lay1)

ask n-of migration_lay1 cells with [(prog? = true) and (layer = 1)]
[   set layer (layer + 1) ]

; layer 2
set migration_lay2 (count cells with [(prog? = true) and (layer = 2)])
set migration_lay2 (migration_lay2 - pop_lay2)

ask n-of migration_lay2 cells with [(prog? = true) and (layer = 2)]
[   set layer (layer + 1) ]

; layer 3
set migration_lay3 (count cells with [(prog? = true) and (layer = 3)])
set migration_lay3 (migration_lay3 - pop_lay3)

ask n-of migration_lay3 cells with [(prog? = true) and (layer = 3)]
[   set layer (layer + 1) ]

; layer 4
set migration_lay4 (count cells with [(prog? = true) and (layer = 4)])
set migration_lay4 (migration_lay4 - pop_lay4)

ask n-of migration_lay4 cells with [(prog? = true) and (layer = 4)]
[   set layer (layer + 1) ]

; layer 5
set migration_lay5 (count cells with [(prog? = true) and (layer = 5)])
set migration_lay5 (migration_lay5 - pop_lay5)

ask n-of migration_lay5 cells with [(prog? = true) and (layer = 5)]
[   set layer (layer + 1) ]

; layer 6
set migration_lay6 (count cells with [(prog? = true) and (layer = 6)])
set migration_lay6 (migration_lay6 - pop_lay6)

ask n-of migration_lay6 cells with [(prog? = true) and (layer = 6)]
[   set layer (layer + 1) ]


;; Layer 7
set migration_lay7 (count cells with [(prog? = true) and (layer = 7)])
set migration_lay7 (migration_lay7 - pop_lay7)

ask n-of migration_lay7 cells with [(prog? = true) and (layer = 7)]
[
    set layer 1
    set stem? false  ; stem cell
    set prog? false ; progenitor
    set epi?  false  ; epithelium cells

    set post? true ; posterior
    set cort? false ; cortical
    set nucl? false ; nuclear

    set white? false ; cataract index
]

end

to cell-decision

;; Progenitor cells check on damage and year counts
ask cells with [stem? = false]
[
  ifelse (damage > 1) [set year_count (year_count + 1)][set year_count 0]
  ]

;; Posterior cells and cortical and nuclear fibers
ask cells with [(stem? = false) and (prog? = false)]
[
  if (year_count >= time_of_onset) and (damage > 1) ; revised for damage > 1
  [ set white? true]
  ]

end

to cataract-decision
  set pop_post (count cells with [post? = true])
  set pop_cort (count cells with  [cort? = true])
  set pop_nucl (count cells with   [nucl? = true])

  set white_post (count cells with [(post? = true) and (white? = true)])
  set white_cort (count cells with [(cort? = true) and (white? = true)])
  set white_nucl (count cells with [(nucl? = true) and (white? = true)])

;  let white_nuclear white_per_nuclear

  set white_per_posterior (white_post / pop_post * 100)
  set white_per_cortical  (white_cort / pop_cort * 100)
  set white_per_nuclear   (white_nucl / pop_nucl * 100)

  if white_per_posterior > threshold_cataract [
    set flag_posterior? true
    set flag_cataract?  true]
  if white_per_cortical  > threshold_cataract [
    set flag_cortical?  true
    set flag_cataract?  true]

  ifelse (age < 55) and (white_per_nuclear > threshold_nucl_per50) [
    set flag_nuclear?   true
    set flag_cataract?  true]
 [ifelse (age < 65) and (white_per_nuclear > threshold_nucl_per60) [
    set flag_nuclear?   true
    set flag_cataract?  true]
 [ifelse (age < 75) and (white_per_nuclear > threshold_nucl_per70) [
    set flag_nuclear?   true
    set flag_cataract?  true]
 [ if white_per_nuclear > threshold_nucl_per80 [
    set flag_nuclear?   true
    set flag_cataract?  true]
 ] ] ]

end

to cataract-count
  ifelse age < 15
  [;; age  - 14
    if flag_posterior? = true [set count_posterior_pre (count_posterior_pre + 1)]
    if flag_cortical?  = true [set count_cortical_pre  (count_cortical_pre  + 1)]
    if flag_nuclear?   = true [set count_nuclear_pre   (count_nuclear_pre   + 1)]
  ]
  [ifelse age < 25 [
  ;; age 15 - 24
    if flag_posterior? = true [set count_posterior_20 (count_posterior_20 + 1)]
    if flag_cortical?  = true [set count_cortical_20  (count_cortical_20  + 1)]
    if flag_nuclear?   = true [set count_nuclear_20   (count_nuclear_20   + 1)]
  ]
  [ifelse age < 35 [
  ;; age 25 - 34
    if flag_posterior? = true [set count_posterior_30 (count_posterior_30 + 1)]
    if flag_cortical?  = true [set count_cortical_30  (count_cortical_30  + 1)]
    if flag_nuclear?   = true [set count_nuclear_30   (count_nuclear_30   + 1)]
  ]
  [ifelse age < 45 [
  ;; age 35 - 44
    if flag_posterior? = true [set count_posterior_40 (count_posterior_40 + 1)]
    if flag_cortical?  = true [set count_cortical_40  (count_cortical_40  + 1)]
    if flag_nuclear?   = true [set count_nuclear_40   (count_nuclear_40   + 1)]
  ]
  [ifelse age < 55 [
  ;; age 45 - 54
    if flag_posterior? = true [set count_posterior_50 (count_posterior_50 + 1)]
    if flag_cortical?  = true [set count_cortical_50  (count_cortical_50  + 1)]
    if flag_nuclear?   = true [set count_nuclear_50   (count_nuclear_50   + 1)]
  ]
  [ifelse age < 65 [
  ;; age 55 - 64
    if flag_posterior? = true [set count_posterior_60 (count_posterior_60 + 1)]
    if flag_cortical?  = true [set count_cortical_60  (count_cortical_60  + 1)]
    if flag_nuclear?   = true [set count_nuclear_60   (count_nuclear_60   + 1)]
  ]
  [ifelse age < 75 [
  ;; age 65 - 74
    if flag_posterior? = true [set count_posterior_70 (count_posterior_70 + 1)]
    if flag_cortical?  = true [set count_cortical_70  (count_cortical_70  + 1)]
    if flag_nuclear?   = true [set count_nuclear_70   (count_nuclear_70   + 1)]
  ]
  [
  ;; age 75 - 80
    if flag_posterior? = true [set count_posterior_80 (count_posterior_80 + 1)]
    if flag_cortical?  = true [set count_cortical_80  (count_cortical_80  + 1)]
    if flag_nuclear?   = true [set count_nuclear_80   (count_nuclear_80   + 1)]
    ]
  ]]]]]]

end

to cataract-count-double
  ifelse age < 15
  [;; age  - 14
     if (flag_posterior? = true) and (flag_cortical? = true) [set dcount_posterior_pre (dcount_posterior_pre + 1)]
     if (flag_cortical?  = true) and (flag_nuclear?  = true)  [set dcount_cortical_pre  (dcount_cortical_pre  + 1)]
     if (flag_nuclear?   = true) and (flag_posterior? = true)[set dcount_nuclear_pre   (dcount_nuclear_pre   + 1)]
  ]
  [ifelse age < 25 [
  ;; age 15 - 24
     if (flag_posterior? = true) and (flag_cortical? = true) [set dcount_posterior_20 (dcount_posterior_20 + 1)]
     if (flag_cortical?  = true) and (flag_nuclear? = true)  [set dcount_cortical_20  (dcount_cortical_20  + 1)]
     if (flag_nuclear?   = true) and (flag_posterior? = true)[set dcount_nuclear_20   (dcount_nuclear_20   + 1)]
  ]
  [ifelse age < 35 [
  ;; age 25 - 34
     if (flag_posterior? = true) and (flag_cortical? = true) [set dcount_posterior_30 (dcount_posterior_30 + 1)]
     if (flag_cortical?  = true) and (flag_nuclear? = true)  [set dcount_cortical_30  (dcount_cortical_30  + 1)]
     if (flag_nuclear?   = true) and (flag_posterior? = true)[set dcount_nuclear_30   (dcount_nuclear_30   + 1)]
  ]
  [ifelse age < 45 [
  ;; age 35 - 44
     if (flag_posterior? = true) and (flag_cortical? = true) [set dcount_posterior_40 (dcount_posterior_40 + 1)]
     if (flag_cortical?  = true) and (flag_nuclear? = true)  [set dcount_cortical_40  (dcount_cortical_40  + 1)]
     if (flag_nuclear?   = true) and (flag_posterior? = true)[set dcount_nuclear_40   (dcount_nuclear_40   + 1)]
  ]
  [ifelse age < 55 [
  ;; age 45 - 54
     if (flag_posterior? = true) and (flag_cortical? = true) [set dcount_posterior_50 (dcount_posterior_50 + 1)]
     if (flag_cortical?  = true) and (flag_nuclear? = true)  [set dcount_cortical_50  (dcount_cortical_50  + 1)]
     if (flag_nuclear?   = true) and (flag_posterior? = true)[set dcount_nuclear_50   (dcount_nuclear_50   + 1)]
  ]
  [ifelse age < 65 [
  ;; age 55 - 64
     if (flag_posterior? = true) and (flag_cortical? = true) [set dcount_posterior_60 (dcount_posterior_60 + 1)]
     if (flag_cortical?  = true) and (flag_nuclear? = true)  [set dcount_cortical_60  (dcount_cortical_60  + 1)]
     if (flag_nuclear?   = true) and (flag_posterior? = true)[set dcount_nuclear_60   (dcount_nuclear_60   + 1)]
  ]
  [ifelse age < 75 [
  ;; age 65 - 74
     if (flag_posterior? = true) and (flag_cortical? = true) [set dcount_posterior_70 (dcount_posterior_70 + 1)]
     if (flag_cortical?  = true) and (flag_nuclear? = true)  [set dcount_cortical_70  (dcount_cortical_70  + 1)]
     if (flag_nuclear?   = true) and (flag_posterior? = true)[set dcount_nuclear_70   (dcount_nuclear_70   + 1)]
  ]
  [
  ;; age 75 - 80
     if (flag_posterior? = true) and (flag_cortical? = true) [set dcount_posterior_80 (dcount_posterior_80 + 1)]
     if (flag_cortical?  = true) and (flag_nuclear? = true)  [set dcount_cortical_80  (dcount_cortical_80  + 1)]
     if (flag_nuclear?   = true) and (flag_posterior? = true)[set dcount_nuclear_80   (dcount_nuclear_80   + 1)]
    ]
  ]]]]]]


end

;;output procedures -------------------

to open_file_globals

;; for normal parameters
  let para_p (word "mto" mean_time_of_onset "sto" sd_time_of_onset )

  let ppa int (para_mean_dam * 100)
  let ppa_w 0

  ifelse ppa < 10
  [set ppa_w (word "mdam0" ppa)]
  [set ppa_w (word "mdam"  ppa)]

;; for nuclear threshold
  let ppt int (threshold_nucl * 10)
  let ppt_w 0

  ifelse ppt < 10
  [set ppt_w (word "nucl0" ppt)]
  [set ppt_w (word "nucl"  ppt)]

  let fnum 1

  let file_name (word para_p ppa_w ppt_w "n" n5 "_" fnum "g.txt")

  while [(file-exists? file_name) = true]
  [
    set fnum (fnum + 1)
    set file_name (word para_p ppa_w ppt_w "n" n5 "_" fnum "g.txt")
    ]

  let file file_name
  file-open file

end

to open_file_person
;; for normal parameters
  let para_p (word "mto" mean_time_of_onset "sto" sd_time_of_onset )

  let ppa int (para_mean_dam * 100)
  let ppa_w 0

  ifelse ppa < 10
  [set ppa_w (word "mdam0" ppa)]
  [set ppa_w (word "mdam"  ppa)]

;; for nuclear threshold
  let ppt int (threshold_nucl * 10)
  let ppt_w 0

  ifelse ppt < 10
  [set ppt_w (word "nucl0" ppt)]
  [set ppt_w (word "nucl"  ppt)]

  let fnum 1

  let file_name (word para_p ppa_w ppt_w "n" n5 "_" fnum "p.txt")

  while [(file-exists? file_name) = true]
  [
    set fnum (fnum + 1)
    set file_name (word para_p ppa_w ppt_w "n" n5 "_" fnum "p.txt")
    ]

  let file file_name
  file-open file

end

to open_file_final
;; for normal parameters
  let para_p (word "mto" mean_time_of_onset "sto" sd_time_of_onset )

  let ppa int (para_mean_dam * 100)
  let ppa_w 0

  ifelse ppa < 10
  [set ppa_w (word "mdam0" ppa)]
  [set ppa_w (word "mdam"  ppa)]

;; for nuclear threshold
  let ppt int (threshold_nucl * 10)
  let ppt_w 0

  ifelse ppt < 10
  [set ppt_w (word "nucl0" ppt)]
  [set ppt_w (word "nucl"  ppt)]

  let fnum 1

  let file_name (word para_p ppa_w ppt_w "n" n5 "_" fnum "f.txt")

  while [(file-exists? file_name) = true]
  [
    set fnum (fnum + 1)
    set file_name (word para_p ppa_w ppt_w "n" n5 "_" fnum "f.txt")
    ]

  let file file_name
  file-open file

end


to output-globals-1
  file-print (word date-and-time)
  file-print (word "********** globals conditions **********")
; lens growth parameters
  file-print (word "growth_rate =" "," growth_rate "," " ramda =" "," ramda "," "n_person = " "," n_person)

; threshold value for cataract
  file-print (word "threshold_white = ," threshold_white ", threshold_cataract = ," threshold_cataract
                 ;", threshold_cell_nuclear = ," threshold_cell_nucl )
                 ", threshold_cell_nuclear = , variatnt % 50 to 80"
                 ", " threshold_nucl_per50 ", " threshold_nucl_per60
                 ", " threshold_nucl_per70 ", " threshold_nucl_per80)

; mean and sd of the incubation period
  file-print (word "mean_time_of_onset = ," mean_time_of_onset
                   ", sd_time_of_onset = ," sd_time_of_onset)

; damage parameters
  file-print (word "mean of damage = ," para_mean_dam ", sd of damage = ," para_sd_dam)

; repair parameters
  file-print (word "repair_hr = , " repair_hr )

end

to output-personal
  file-print (word)
  file-print (word "********** personal data output ********")
  file-print (word "num_person = ," num_person)

; damage and repair parameter
  file-print (word "d_dam_10 , d_dam_20 , d_dam_30 , d_dam_40 , d_dam_50 , d_dam_60 , d_dam_70 , d_dam_80")
  file-print (word d_dam_10 " , " d_dam_20 " , " d_dam_30 " , " d_dam_40 " , "
                   d_dam_50 " , " d_dam_60 " , " d_dam_70 " , " d_dam_80 )
  file-print (word "repair_hr = , " repair_hr )
  file-print (word "age = , " age ", flag_cataract? = ," flag_cataract? ", flag_posterior? = ," flag_posterior?
                   ", flag_cortical? = ," flag_cortical? ", flag_nuclear? = ," flag_nuclear? )
  file-print (word "population output , stem , prog_lay1 , prog_lay2 , prog_lay3 , prog_lay4 , prog_lay5 , prog_lay6 , prog_lay7" )
  file-print (word " , " pop_stem " , " pop_lay1 " , " pop_lay2 " , " pop_lay3 " , " pop_lay4 " , " pop_lay5 " , " pop_lay6 " , " pop_lay7 )
  file-print (word " , pop_post , pop_cort , pop_nucl , white_post , white_cort , white_nucl ")
  file-print (word " , " pop_post " , " pop_cort " , " pop_nucl " , " white_post " , " white_cort " , " white_nucl)

  let dam_mean_non_cata_post 999
  if white_post > 0 [set dam_mean_non_cata_post mean [damage] of cells with [(post? = true) and (white? = false)]]
  let dam_mean_non_cata_cort 999
  if white_cort > 0 [set dam_mean_non_cata_cort mean [damage] of cells with [(cort? = true) and (white? = false)]]
  let dam_mean_non_cata_nucl 999
  if white_nucl > 0 [set dam_mean_non_cata_nucl mean [damage] of cells with [(nucl? = true) and (white? = false)]]

  let dam_sd_non_cata_post 999
  if white_post > 1 [set dam_sd_non_cata_post standard-deviation [damage] of cells with [(post? = true) and (white? = false)]]
  let dam_sd_non_cata_cort 999
  if white_cort > 1 [set dam_sd_non_cata_cort standard-deviation [damage] of cells with [(cort? = true) and (white? = false)]]
  let dam_sd_non_cata_nucl 999
  if white_nucl > 1 [set dam_sd_non_cata_nucl standard-deviation [damage] of cells with [(nucl? = true) and (white? = false)]]

  let dam_mean_cata_post 999
  if white_post > 0 [set dam_mean_cata_post mean [damage] of cells with [(post? = true) and (white? = true)]]
  let dam_mean_cata_cort 999
  if white_cort > 0 [set dam_mean_cata_cort mean [damage] of cells with [(cort? = true) and (white? = true)]]
  let dam_mean_cata_nucl 999
  if white_nucl > 0 [set dam_mean_cata_nucl mean [damage] of cells with [(nucl? = true) and (white? = true)]]

  let dam_sd_cata_post 999
  if white_post > 1 [set dam_sd_cata_post standard-deviation [damage] of cells with [(post? = true) and (white? = true)]]
  let dam_sd_cata_cort 999
  if white_cort > 1 [set dam_sd_cata_cort standard-deviation [damage] of cells with [(cort? = true) and (white? = true)]]
  let dam_sd_cata_nucl 999
  if white_nucl > 1 [set dam_sd_cata_nucl standard-deviation [damage] of cells with [(nucl? = true) and (white? = true)]]

  let year_mean_non_cata_post 999
  if white_post > 0 [set year_mean_non_cata_post mean [year_count] of cells with [(post? = true) and (white? = false)]]
  let year_mean_non_cata_cort 999
  if white_cort > 0 [set year_mean_non_cata_cort mean [year_count] of cells with [(cort? = true) and (white? = false)]]
  let year_mean_non_cata_nucl 999
  if white_nucl > 0 [set year_mean_non_cata_nucl mean [year_count] of cells with [(nucl? = true) and (white? = false)]]

  let year_sd_non_cata_post 999
  if white_post > 1 [set year_sd_non_cata_post standard-deviation [year_count] of cells with [(post? = true) and (white? = false)]]
  let year_sd_non_cata_cort 999
  if white_cort > 1 [set year_sd_non_cata_cort standard-deviation [year_count] of cells with [(cort? = true) and (white? = false)]]
  let year_sd_non_cata_nucl 999
  if white_nucl > 1 [set year_sd_non_cata_nucl standard-deviation [year_count] of cells with [(nucl? = true) and (white? = false)]]

  let year_mean_cata_post 999
  if white_post > 0 [set year_mean_cata_post mean [year_count] of cells with [(post? = true) and (white? = true)]]
  let year_mean_cata_cort 999
  if white_cort > 0 [set year_mean_cata_cort mean [year_count] of cells with [(cort? = true) and (white? = true)]]
  let year_mean_cata_nucl 999
  if white_nucl > 0 [set year_mean_cata_nucl mean [year_count] of cells with [(nucl? = true) and (white? = true)]]

  let year_sd_cata_post 999
  if white_post > 1 [set year_sd_cata_post standard-deviation [year_count] of cells with [(post? = true) and (white? = true)]]
  let year_sd_cata_cort 999
  if white_cort > 1 [set year_sd_cata_cort standard-deviation [year_count] of cells with [(cort? = true) and (white? = true)]]
  let year_sd_cata_nucl 999
  if white_nucl > 1 [set year_sd_cata_nucl standard-deviation [year_count] of cells with [(nucl? = true) and (white? = true)]]

  file-print (word "damage mean , non: , post , cortical , nuclear , cataract: , post , cortical , nuclear ")
  file-print (word " , , " dam_mean_non_cata_post " , " dam_mean_non_cata_cort " , " dam_mean_non_cata_nucl
                     " ,  , " dam_mean_cata_post " , " dam_mean_cata_cort " , " dam_mean_cata_nucl )
  file-print (word "damage sd , non: , post , cortical , nuclear , cataract: , post , cortical , nuclear ")
  file-print (word " , , " dam_sd_non_cata_post " , " dam_sd_non_cata_cort " , " dam_sd_non_cata_nucl
                     " ,  , " dam_sd_cata_post " , " dam_sd_cata_cort " , " dam_sd_cata_nucl )

  file-print (word "year count mean , non: , post , cortical , nuclear , cataract: , post , cortical , nuclear ")
  file-print (word " , , " year_mean_non_cata_post " , " year_mean_non_cata_cort " , " year_mean_non_cata_nucl
                     " , ,  " year_mean_cata_post " , " year_mean_cata_cort " , " year_mean_cata_nucl )
  file-print (word "year count sd , non: , post , cortical , nuclear , cataract: , post , cortical , nuclear ")
  file-print (word " , , " year_sd_non_cata_post " , " year_sd_non_cata_cort " , " year_sd_non_cata_nucl
                     " , , " year_sd_cata_post " , " year_sd_cata_cort " , " year_sd_cata_nucl )

  let epi_mean_post_non_cata 999
  if white_post > 0 [set epi_mean_post_non_cata mean [epi_year_count] of cells with [(post? = true) and (white? = false)]]
  let epi_mean_cort_non_cata 999
  if white_cort > 0 [set epi_mean_cort_non_cata mean [epi_year_count] of cells with [(cort? = true) and (white? = false)]]
  let epi_mean_nucl_non_cata 999
  if white_nucl > 0 [set epi_mean_nucl_non_cata mean [epi_year_count] of cells with [(nucl? = true) and (white? = false)]]

  let epi_mean_post_cata 999
  if white_post > 0 [set epi_mean_post_cata mean [epi_year_count] of cells with [(post? = true) and (white? = true)]]
  let epi_mean_cort_cata 999
  if white_cort > 0 [set epi_mean_cort_cata mean [epi_year_count] of cells with [(cort? = true) and (white? = true)]]
  let epi_mean_nucl_cata 999
  if white_nucl > 0 [set epi_mean_nucl_cata mean [epi_year_count] of cells with [(nucl? = true) and (white? = true)]]

  let epi_sd_post_non_cata 999
  if white_post > 1 [set epi_sd_post_non_cata standard-deviation [epi_year_count] of cells with [(post? = true) and (white? = false)]]
  let epi_sd_cort_non_cata 999
  if white_cort > 1 [set epi_sd_cort_non_cata standard-deviation [epi_year_count] of cells with [(cort? = true) and (white? = false)]]
  let epi_sd_nucl_non_cata 999
  if white_nucl > 1 [set epi_sd_nucl_non_cata standard-deviation [epi_year_count] of cells with [(nucl? = true) and (white? = false)]]

  let epi_sd_post_cata 999
  if white_post > 1 [set epi_sd_post_cata standard-deviation [epi_year_count] of cells with [(post? = true) and (white? = true)]]
  let epi_sd_cort_cata 999
  if white_cort > 1 [set epi_sd_cort_cata standard-deviation [epi_year_count] of cells with [(cort? = true) and (white? = true)]]
  let epi_sd_nucl_cata 999
  if white_nucl > 1 [set epi_sd_nucl_cata standard-deviation [epi_year_count] of cells with [(nucl? = true) and (white? = true)]]

  file-print (word "epi year count mean , non: , post , cortical , nuclear , cataract: , post , cortical , nuclear ")
  file-print (word " , , " epi_mean_post_non_cata " , " epi_mean_cort_non_cata " , " epi_mean_nucl_non_cata
                     " , ,  " epi_mean_post_cata " , " epi_mean_cort_cata " , " epi_mean_nucl_cata )
  file-print (word "epi year count sd , non: , post , cortical , nuclear , cataract: , post , cortical , nuclear ")
  file-print (word " , , " epi_sd_post_non_cata " , " epi_sd_cort_non_cata " , " epi_sd_nucl_non_cata
                     " , ,  " epi_sd_post_cata " , " epi_sd_cort_cata " , " epi_sd_nucl_cata )

end

to output-final

; ++++++ Beaver Dam Eye Study +++++++++
  let pc_pre 0
  let pc_20  0
  let pc_30  0
  let pc_40  0
  let pc_50  1.6
  let pc_60  1.8
  let pc_70  0.7
  let pc_80  4.5

  let cc_pre 0
  let cc_20  0
  let cc_30  0
  let cc_40  0
  let cc_50  2.6
  let cc_60  7.9
  let cc_70  6.3
  let cc_80  3.3

  let nc_pre 0
  let nc_20  0
  let nc_30  0
  let nc_40  0
  let nc_50  4.5
  let nc_60  8.1
  let nc_70  23.2
  let nc_80  6

; ++++++ Beaver Dam Eye Study +++++++++

  file-print (word)
  file-print (word "********** final data output counts ********")
  file-print (word "  , pre, age20 , age30 , age40 , age50, age60, age70, age80" )
  file-print (word " posterior cataract , " count_posterior_pre " , " count_posterior_20 " , "  count_posterior_30
                   " , " count_posterior_40  " , " count_posterior_50 " , "  count_posterior_60
                   " , " count_posterior_70  " , " count_posterior_80 )
  ;file-print (word " , pre50 , age50, age60, age70, age80" )
  file-print (word " cortical cataract , " count_cortical_pre " , " count_cortical_20 " , " count_cortical_30
                   " , " count_cortical_40  " , " count_cortical_50 " , " count_cortical_60
                   " , " count_cortical_70  " , " count_cortical_80 )
  ;file-print (word "nuclear cataract , pre50 , age50, age60, age70, age80"  )
  file-print (word " nuclear cataract , " count_nuclear_pre " , " count_nuclear_20 " , " count_nuclear_30
                   " , " count_nuclear_40  " , " count_nuclear_50 " , " count_nuclear_60
                   " , " count_nuclear_70  " , " count_nuclear_80 )

  let sum_pc 0
  let sum_cc 0
  let sum_nc 0
  let sum2_pc 0
  let sum2_cc 0
  let sum2_nc 0

  let pcount_posterior_pre ((count_posterior_pre - dcount_posterior_pre) / n_person * 100)
  let pcount_posterior_20 ((count_posterior_20 - dcount_posterior_20) / n_person * 100)
  let pcount_posterior_30 ((count_posterior_30 - dcount_posterior_30) / n_person * 100)
  let pcount_posterior_40 ((count_posterior_40 - dcount_posterior_40) / n_person * 100)
  let pcount_posterior_50 ((count_posterior_50 - dcount_posterior_50) / n_person * 100)
  let pcount_posterior_60 ((count_posterior_60 - dcount_posterior_60) / n_person * 100)
  let pcount_posterior_70 ((count_posterior_70 - dcount_posterior_70) / n_person * 100)
  let pcount_posterior_80 ((count_posterior_80 - dcount_posterior_80) / n_person * 100)

  let pcount_cortical_pre ((count_cortical_pre - dcount_cortical_pre) / n_person * 100)
  let pcount_cortical_20 ((count_cortical_20 - dcount_cortical_20) / n_person * 100)
  let pcount_cortical_30 ((count_cortical_30 - dcount_cortical_30) / n_person * 100)
  let pcount_cortical_40 ((count_cortical_40 - dcount_cortical_40) / n_person * 100)
  let pcount_cortical_50 ((count_cortical_50 - dcount_cortical_50) / n_person * 100)
  let pcount_cortical_60 ((count_cortical_60 - dcount_cortical_60) / n_person * 100)
  let pcount_cortical_70 ((count_cortical_70 - dcount_cortical_70) / n_person * 100)
  let pcount_cortical_80 ((count_cortical_80 - dcount_cortical_80) / n_person * 100)

  let pcount_nuclear_pre ((count_nuclear_pre - dcount_nuclear_pre) / n_person * 100)
  let pcount_nuclear_20 ((count_nuclear_20 - dcount_nuclear_20) / n_person * 100)
  let pcount_nuclear_30 ((count_nuclear_30 - dcount_nuclear_30) / n_person * 100)
  let pcount_nuclear_40 ((count_nuclear_40 - dcount_nuclear_40) / n_person * 100)
  let pcount_nuclear_50 ((count_nuclear_50 - dcount_nuclear_50) / n_person * 100)
  let pcount_nuclear_60 ((count_nuclear_60 - dcount_nuclear_60) / n_person * 100)
  let pcount_nuclear_70 ((count_nuclear_70 - dcount_nuclear_70) / n_person * 100)
  let pcount_nuclear_80 ((count_nuclear_80 - dcount_nuclear_80) / n_person * 100)

  set sum_pc (pcount_posterior_pre - pc_pre + pcount_posterior_20 - pc_20 + pcount_posterior_30 - pc_30
            + pcount_posterior_40  - pc_40  + pcount_posterior_50 - pc_50 + pcount_posterior_60 - pc_60
            + pcount_posterior_70  - pc_70  + pcount_posterior_80 - pc_80)

  set sum_cc (pcount_cortical_pre - cc_pre + pcount_cortical_20 - cc_20 + pcount_cortical_30 - cc_30
            + pcount_cortical_40  - cc_40  + pcount_cortical_50 - cc_50 + pcount_cortical_60 - cc_60
            + pcount_cortical_70  - cc_70  + pcount_cortical_80 - cc_80)

  set sum_nc (pcount_nuclear_pre - nc_pre + pcount_nuclear_20 - nc_20 + pcount_nuclear_30 - nc_30
            + pcount_nuclear_40  - nc_40  + pcount_nuclear_50 - nc_50 + pcount_nuclear_60 - nc_60
            + pcount_nuclear_70  - nc_70  + pcount_nuclear_80 - nc_80)

  set sum2_pc ((pcount_posterior_pre - pc_pre) ^ 2 + (pcount_posterior_20 - pc_20) ^ 2 + (pcount_posterior_30 - pc_30) ^ 2
            + (pcount_posterior_40 - pc_40) ^ 2 + (pcount_posterior_50 - pc_50) ^ 2 + (pcount_posterior_60 - pc_60) ^ 2
            + (pcount_posterior_70 - pc_70) ^ 2 + (pcount_posterior_80 - pc_80) ^ 2)

  set sum2_cc ((pcount_cortical_pre - cc_pre) ^ 2 + (pcount_cortical_20 - cc_20) ^ 2 + (pcount_cortical_30 - cc_30) ^ 2
            + (pcount_cortical_40  - cc_40) ^ 2  + (pcount_cortical_50 - cc_50) ^ 2 + (pcount_cortical_60 - cc_60) ^ 2
            + (pcount_cortical_70  - cc_70) ^ 2  + (pcount_cortical_80 - cc_80) ^ 2)

  set sum2_nc ((pcount_nuclear_pre - nc_pre) ^ 2 + (pcount_nuclear_20 - nc_20) ^ 2 + (pcount_nuclear_30 - nc_30) ^ 2
            + (pcount_nuclear_40  - nc_40) ^ 2 + (pcount_nuclear_50 - nc_50) ^ 2 + (pcount_nuclear_60 - nc_60) ^ 2
            + (pcount_nuclear_70  - nc_70) ^ 2 + (pcount_nuclear_80 - nc_80) ^ 2)

  file-print (word)
  file-print (word "********** final data output in % ********")
  file-print (word "  , pre, age20 , age30 , age40 , age50, age60, age70, age80" )
  file-print (word " posterior cataract , " pcount_posterior_pre " , " pcount_posterior_20 " , "  pcount_posterior_30
                   " , " pcount_posterior_40  " , " pcount_posterior_50 " , "  pcount_posterior_60
                   " , " pcount_posterior_70  " , " pcount_posterior_80 )
  ;file-print (word " , pre50 , age50, age60, age70, age80" )
  file-print (word " cortical cataract , " pcount_cortical_pre " , " pcount_cortical_20 " , " pcount_cortical_30
                   " , " pcount_cortical_40  " , " pcount_cortical_50 " , " pcount_cortical_60
                   " , " pcount_cortical_70  " , " pcount_cortical_80 )
  ;file-print (word "nuclear cataract , pre50 , age50, age60, age70, age80"  )
  file-print (word " nuclear cataract , " pcount_nuclear_pre " , " pcount_nuclear_20 " , " pcount_nuclear_30
                   " , " pcount_nuclear_40  " , " pcount_nuclear_50 " , " pcount_nuclear_60
                   " , " pcount_nuclear_70  " , " pcount_nuclear_80 )

  file-print (word)
  file-print (word "********** residuals ********")
  file-print (word " single, posterior, cortical , nuclear , post + cortical , total")
  file-print (word "," sum_pc "," sum_cc "," sum_nc "," (sum_pc + sum_cc) "," (sum_pc + sum_cc + sum_nc))
  file-print (word " square, posterior, cortical , nuclear , post + cortical , total")
  file-print (word "," sum2_pc "," sum2_cc "," sum2_nc "," (sum2_pc + sum2_cc) "," (sum2_pc + sum2_cc + sum2_nc))

  file-print (word "********** final data output double counts********")
  file-print (word "  , pre, age20 , age30 , age40 , age50, age60, age70, age80" )
  file-print (word " posterior cataract , " dcount_posterior_pre " , " dcount_posterior_20 " , "  dcount_posterior_30
                   " , " dcount_posterior_40  " , " dcount_posterior_50 " , "  dcount_posterior_60
                   " , " dcount_posterior_70  " , " dcount_posterior_80 )
  ;file-print (word " , pre50 , age50, age60, age70, age80" )
  file-print (word " cortical cataract , " dcount_cortical_pre " , " dcount_cortical_20 " , " dcount_cortical_30
                   " , " dcount_cortical_40  " , " dcount_cortical_50 " , " dcount_cortical_60
                   " , " dcount_cortical_70  " , " dcount_cortical_80 )
  ;file-print (word "nuclear cataract , pre50 , age50, age60, age70, age80"  )
  file-print (word " nuclear cataract , " dcount_nuclear_pre " , " dcount_nuclear_20 " , " dcount_nuclear_30
                   " , " dcount_nuclear_40  " , " dcount_nuclear_50 " , " dcount_nuclear_60
                   " , " dcount_nuclear_70  " , " dcount_nuclear_80 )

  file-print (word "Total cataract = , " count_cataract ", Non cataract = , " count_cataract_none)

end
@#$#@#$#@
GRAPHICS-WINDOW
16
178
181
344
-1
-1
14.3
1
10
1
1
1
0
1
1
1
-5
5
-5
5
0
0
1
ticks
30.0

BUTTON
22
23
86
56
NIL
setup
NIL
1
T
OBSERVER
NIL
NIL
NIL
NIL
1

BUTTON
98
23
161
56
NIL
go
NIL
1
T
OBSERVER
NIL
NIL
NIL
NIL
1

MONITOR
112
103
169
152
age
age
17
1
12

SLIDER
206
200
412
233
mean_time_of_onset
mean_time_of_onset
0
150
89.0
1
1
NIL
HORIZONTAL

SLIDER
205
249
394
282
sd_time_of_onset
sd_time_of_onset
0
100
56.0
1
1
NIL
HORIZONTAL

MONITOR
22
104
103
153
NIL
num_person
17
1
12

SLIDER
209
58
381
91
n_person
n_person
0
1000
3.0
1
1
NIL
HORIZONTAL

SLIDER
207
152
379
185
para_mean_dam
para_mean_dam
0
1
0.11
0.01
1
NIL
HORIZONTAL

TEXTBOX
208
293
406
335
Threshold nuclear %
20
15.0
1

SLIDER
207
328
379
361
threshold_nucl
threshold_nucl
0
5
5.0
0.1
1
NIL
HORIZONTAL

TEXTBOX
24
73
174
94
Indicator
20
0.0
1

TEXTBOX
210
17
405
59
How many persons?
20
0.0
1

TEXTBOX
209
115
510
157
Damage and onset parameters
20
95.0
1

SLIDER
236
422
408
455
n5
n5
0
10
9.0
1
1
NIL
HORIZONTAL

SLIDER
16
421
188
454
para_repair
para_repair
0
1.0
0.4
0.1
1
NIL
HORIZONTAL

TEXTBOX
21
389
171
410
For Figure 4b
20
0.0
1

TEXTBOX
223
390
546
432
For repetitions by behavior space
20
0.0
1

@#$#@#$#@
## WHAT IS IT?

(a general understanding of what the model is trying to show or explain)

## HOW IT WORKS

(what rules the agents use to create the overall behavior of the model)

## HOW TO USE IT

(how to use the model, including a description of each of the items in the Interface tab)

## THINGS TO NOTICE

(suggested things for the user to notice while running the model)

## THINGS TO TRY

(suggested things for the user to try to do (move sliders, switches, etc.) with the model)

## EXTENDING THE MODEL

(suggested things to add or change in the Code tab to make the model more complicated, detailed, accurate, etc.)

## NETLOGO FEATURES

(interesting or unusual features of NetLogo that the model uses, particularly in the Code tab; or where workarounds were needed for missing features)

## RELATED MODELS

(models in the NetLogo Models Library and elsewhere which are of related interest)

## CREDITS AND REFERENCES

(a reference to the model's URL on the web if it has one, as well as any other necessary credits, citations, and links)
@#$#@#$#@
default
true
0
Polygon -7500403 true true 150 5 40 250 150 205 260 250

airplane
true
0
Polygon -7500403 true true 150 0 135 15 120 60 120 105 15 165 15 195 120 180 135 240 105 270 120 285 150 270 180 285 210 270 165 240 180 180 285 195 285 165 180 105 180 60 165 15

arrow
true
0
Polygon -7500403 true true 150 0 0 150 105 150 105 293 195 293 195 150 300 150

box
false
0
Polygon -7500403 true true 150 285 285 225 285 75 150 135
Polygon -7500403 true true 150 135 15 75 150 15 285 75
Polygon -7500403 true true 15 75 15 225 150 285 150 135
Line -16777216 false 150 285 150 135
Line -16777216 false 150 135 15 75
Line -16777216 false 150 135 285 75

bug
true
0
Circle -7500403 true true 96 182 108
Circle -7500403 true true 110 127 80
Circle -7500403 true true 110 75 80
Line -7500403 true 150 100 80 30
Line -7500403 true 150 100 220 30

butterfly
true
0
Polygon -7500403 true true 150 165 209 199 225 225 225 255 195 270 165 255 150 240
Polygon -7500403 true true 150 165 89 198 75 225 75 255 105 270 135 255 150 240
Polygon -7500403 true true 139 148 100 105 55 90 25 90 10 105 10 135 25 180 40 195 85 194 139 163
Polygon -7500403 true true 162 150 200 105 245 90 275 90 290 105 290 135 275 180 260 195 215 195 162 165
Polygon -16777216 true false 150 255 135 225 120 150 135 120 150 105 165 120 180 150 165 225
Circle -16777216 true false 135 90 30
Line -16777216 false 150 105 195 60
Line -16777216 false 150 105 105 60

car
false
0
Polygon -7500403 true true 300 180 279 164 261 144 240 135 226 132 213 106 203 84 185 63 159 50 135 50 75 60 0 150 0 165 0 225 300 225 300 180
Circle -16777216 true false 180 180 90
Circle -16777216 true false 30 180 90
Polygon -16777216 true false 162 80 132 78 134 135 209 135 194 105 189 96 180 89
Circle -7500403 true true 47 195 58
Circle -7500403 true true 195 195 58

circle
false
0
Circle -7500403 true true 0 0 300

circle 2
false
0
Circle -7500403 true true 0 0 300
Circle -16777216 true false 30 30 240

cow
false
0
Polygon -7500403 true true 200 193 197 249 179 249 177 196 166 187 140 189 93 191 78 179 72 211 49 209 48 181 37 149 25 120 25 89 45 72 103 84 179 75 198 76 252 64 272 81 293 103 285 121 255 121 242 118 224 167
Polygon -7500403 true true 73 210 86 251 62 249 48 208
Polygon -7500403 true true 25 114 16 195 9 204 23 213 25 200 39 123

cylinder
false
0
Circle -7500403 true true 0 0 300

dot
false
0
Circle -7500403 true true 90 90 120

face happy
false
0
Circle -7500403 true true 8 8 285
Circle -16777216 true false 60 75 60
Circle -16777216 true false 180 75 60
Polygon -16777216 true false 150 255 90 239 62 213 47 191 67 179 90 203 109 218 150 225 192 218 210 203 227 181 251 194 236 217 212 240

face neutral
false
0
Circle -7500403 true true 8 7 285
Circle -16777216 true false 60 75 60
Circle -16777216 true false 180 75 60
Rectangle -16777216 true false 60 195 240 225

face sad
false
0
Circle -7500403 true true 8 8 285
Circle -16777216 true false 60 75 60
Circle -16777216 true false 180 75 60
Polygon -16777216 true false 150 168 90 184 62 210 47 232 67 244 90 220 109 205 150 198 192 205 210 220 227 242 251 229 236 206 212 183

fish
false
0
Polygon -1 true false 44 131 21 87 15 86 0 120 15 150 0 180 13 214 20 212 45 166
Polygon -1 true false 135 195 119 235 95 218 76 210 46 204 60 165
Polygon -1 true false 75 45 83 77 71 103 86 114 166 78 135 60
Polygon -7500403 true true 30 136 151 77 226 81 280 119 292 146 292 160 287 170 270 195 195 210 151 212 30 166
Circle -16777216 true false 215 106 30

flag
false
0
Rectangle -7500403 true true 60 15 75 300
Polygon -7500403 true true 90 150 270 90 90 30
Line -7500403 true 75 135 90 135
Line -7500403 true 75 45 90 45

flower
false
0
Polygon -10899396 true false 135 120 165 165 180 210 180 240 150 300 165 300 195 240 195 195 165 135
Circle -7500403 true true 85 132 38
Circle -7500403 true true 130 147 38
Circle -7500403 true true 192 85 38
Circle -7500403 true true 85 40 38
Circle -7500403 true true 177 40 38
Circle -7500403 true true 177 132 38
Circle -7500403 true true 70 85 38
Circle -7500403 true true 130 25 38
Circle -7500403 true true 96 51 108
Circle -16777216 true false 113 68 74
Polygon -10899396 true false 189 233 219 188 249 173 279 188 234 218
Polygon -10899396 true false 180 255 150 210 105 210 75 240 135 240

house
false
0
Rectangle -7500403 true true 45 120 255 285
Rectangle -16777216 true false 120 210 180 285
Polygon -7500403 true true 15 120 150 15 285 120
Line -16777216 false 30 120 270 120

leaf
false
0
Polygon -7500403 true true 150 210 135 195 120 210 60 210 30 195 60 180 60 165 15 135 30 120 15 105 40 104 45 90 60 90 90 105 105 120 120 120 105 60 120 60 135 30 150 15 165 30 180 60 195 60 180 120 195 120 210 105 240 90 255 90 263 104 285 105 270 120 285 135 240 165 240 180 270 195 240 210 180 210 165 195
Polygon -7500403 true true 135 195 135 240 120 255 105 255 105 285 135 285 165 240 165 195

line
true
0
Line -7500403 true 150 0 150 300

line half
true
0
Line -7500403 true 150 0 150 150

pentagon
false
0
Polygon -7500403 true true 150 15 15 120 60 285 240 285 285 120

person
false
0
Circle -7500403 true true 110 5 80
Polygon -7500403 true true 105 90 120 195 90 285 105 300 135 300 150 225 165 300 195 300 210 285 180 195 195 90
Rectangle -7500403 true true 127 79 172 94
Polygon -7500403 true true 195 90 240 150 225 180 165 105
Polygon -7500403 true true 105 90 60 150 75 180 135 105

plant
false
0
Rectangle -7500403 true true 135 90 165 300
Polygon -7500403 true true 135 255 90 210 45 195 75 255 135 285
Polygon -7500403 true true 165 255 210 210 255 195 225 255 165 285
Polygon -7500403 true true 135 180 90 135 45 120 75 180 135 210
Polygon -7500403 true true 165 180 165 210 225 180 255 120 210 135
Polygon -7500403 true true 135 105 90 60 45 45 75 105 135 135
Polygon -7500403 true true 165 105 165 135 225 105 255 45 210 60
Polygon -7500403 true true 135 90 120 45 150 15 180 45 165 90

sheep
false
15
Circle -1 true true 203 65 88
Circle -1 true true 70 65 162
Circle -1 true true 150 105 120
Polygon -7500403 true false 218 120 240 165 255 165 278 120
Circle -7500403 true false 214 72 67
Rectangle -1 true true 164 223 179 298
Polygon -1 true true 45 285 30 285 30 240 15 195 45 210
Circle -1 true true 3 83 150
Rectangle -1 true true 65 221 80 296
Polygon -1 true true 195 285 210 285 210 240 240 210 195 210
Polygon -7500403 true false 276 85 285 105 302 99 294 83
Polygon -7500403 true false 219 85 210 105 193 99 201 83

square
false
0
Rectangle -7500403 true true 30 30 270 270

square 2
false
0
Rectangle -7500403 true true 30 30 270 270
Rectangle -16777216 true false 60 60 240 240

star
false
0
Polygon -7500403 true true 151 1 185 108 298 108 207 175 242 282 151 216 59 282 94 175 3 108 116 108

target
false
0
Circle -7500403 true true 0 0 300
Circle -16777216 true false 30 30 240
Circle -7500403 true true 60 60 180
Circle -16777216 true false 90 90 120
Circle -7500403 true true 120 120 60

tree
false
0
Circle -7500403 true true 118 3 94
Rectangle -6459832 true false 120 195 180 300
Circle -7500403 true true 65 21 108
Circle -7500403 true true 116 41 127
Circle -7500403 true true 45 90 120
Circle -7500403 true true 104 74 152

triangle
false
0
Polygon -7500403 true true 150 30 15 255 285 255

triangle 2
false
0
Polygon -7500403 true true 150 30 15 255 285 255
Polygon -16777216 true false 151 99 225 223 75 224

truck
false
0
Rectangle -7500403 true true 4 45 195 187
Polygon -7500403 true true 296 193 296 150 259 134 244 104 208 104 207 194
Rectangle -1 true false 195 60 195 105
Polygon -16777216 true false 238 112 252 141 219 141 218 112
Circle -16777216 true false 234 174 42
Rectangle -7500403 true true 181 185 214 194
Circle -16777216 true false 144 174 42
Circle -16777216 true false 24 174 42
Circle -7500403 false true 24 174 42
Circle -7500403 false true 144 174 42
Circle -7500403 false true 234 174 42

turtle
true
0
Polygon -10899396 true false 215 204 240 233 246 254 228 266 215 252 193 210
Polygon -10899396 true false 195 90 225 75 245 75 260 89 269 108 261 124 240 105 225 105 210 105
Polygon -10899396 true false 105 90 75 75 55 75 40 89 31 108 39 124 60 105 75 105 90 105
Polygon -10899396 true false 132 85 134 64 107 51 108 17 150 2 192 18 192 52 169 65 172 87
Polygon -10899396 true false 85 204 60 233 54 254 72 266 85 252 107 210
Polygon -7500403 true true 119 75 179 75 209 101 224 135 220 225 175 261 128 261 81 224 74 135 88 99

wheel
false
0
Circle -7500403 true true 3 3 294
Circle -16777216 true false 30 30 240
Line -7500403 true 150 285 150 15
Line -7500403 true 15 150 285 150
Circle -7500403 true true 120 120 60
Line -7500403 true 216 40 79 269
Line -7500403 true 40 84 269 221
Line -7500403 true 40 216 269 79
Line -7500403 true 84 40 221 269

wolf
false
0
Polygon -16777216 true false 253 133 245 131 245 133
Polygon -7500403 true true 2 194 13 197 30 191 38 193 38 205 20 226 20 257 27 265 38 266 40 260 31 253 31 230 60 206 68 198 75 209 66 228 65 243 82 261 84 268 100 267 103 261 77 239 79 231 100 207 98 196 119 201 143 202 160 195 166 210 172 213 173 238 167 251 160 248 154 265 169 264 178 247 186 240 198 260 200 271 217 271 219 262 207 258 195 230 192 198 210 184 227 164 242 144 259 145 284 151 277 141 293 140 299 134 297 127 273 119 270 105
Polygon -7500403 true true -1 195 14 180 36 166 40 153 53 140 82 131 134 133 159 126 188 115 227 108 236 102 238 98 268 86 269 92 281 87 269 103 269 113

x
false
0
Polygon -7500403 true true 270 75 225 30 30 225 75 270
Polygon -7500403 true true 30 75 75 30 270 225 225 270
@#$#@#$#@
NetLogo 6.0.4
@#$#@#$#@
@#$#@#$#@
@#$#@#$#@
<experiments>
  <experiment name="Figure 4b" repetitions="1" runMetricsEveryStep="true">
    <setup>setup</setup>
    <go>go</go>
    <enumeratedValueSet variable="threshold_nucl">
      <value value="5"/>
    </enumeratedValueSet>
    <enumeratedValueSet variable="para_repair">
      <value value="0.4"/>
    </enumeratedValueSet>
    <enumeratedValueSet variable="mean_time_of_onset">
      <value value="89"/>
    </enumeratedValueSet>
    <enumeratedValueSet variable="sd_time_of_onset">
      <value value="56"/>
    </enumeratedValueSet>
    <enumeratedValueSet variable="para_mean_dam">
      <value value="0.11"/>
    </enumeratedValueSet>
    <enumeratedValueSet variable="n_person">
      <value value="300"/>
    </enumeratedValueSet>
    <steppedValueSet variable="n5" first="1" step="1" last="10"/>
  </experiment>
</experiments>
@#$#@#$#@
@#$#@#$#@
default
0.0
-0.2 0 0.0 1.0
0.0 1 1.0 0.0
0.2 0 0.0 1.0
link direction
true
0
Line -7500403 true 150 150 90 180
Line -7500403 true 150 150 210 180
@#$#@#$#@
0
@#$#@#$#@
